# Supplementary material for: Gut bacteria mediated adaptation of diamondback moth, Plutella xylostella, to secondary metabolites of host plants
Source: mSystems. 2023 Nov 1;8(6):e00826-23. doi: 10.1128/msystems.00826-23 (PMC10734469; doi:10.1128/msystems.00826-23)
Supplement: Table S1 — Composition analysis of secondary metabolites in radish seedling by LC-MS. [file msystems.00826-23-s0002.xlsx]

## Sheet:  radish seedling
Table S1 Composition analysis of secondary metabolites in radish seedling by LC-MS
Retention time（min）	Molecular formula	Chemical name	M/Z
29.8725	C33H50O2	Deterrol stearate	496.419
29.8725	C9H18N6	Altretamine	421.317
29.6274	C31H42O2	3-Hydroxysintaxanthin	469.313
29.5574	C21H34O3	Tetrahydrodeoxycorticosterone	335.258
29.5223	C19H19FN2O	N-Desmethylcitalopram	621.302
29.2765	C10H18O2	cis-4-Decenoic acid	341.266
29.0314	C16H33NO	Palmitic amide	256.263
28.5763	C21H36O3	Pregnanetriol	337.274
28.4713	C16H32O2	Palmitic acid	279.231
28.4012	C32H42O	(all-E)-6'-Apo-y-caroten-6'-al	443.334
28.1912	C21H36O3	Pregnanetriol	337.274
28.0161	C17H15N5O	Zaleplon	611.261
27.9811	C28H56NO7P	LysoPC(20:1(11Z))	550.387
27.9811	C18H19NO3	Oripavine	595.287
27.806	C16H26O4	Lactapiperanol C	565.369
27.736	C24H37NO2	Docosahexaenoyl Ethanolamide	372.294
27.4909	C12H22O3	3-Oxododecanoic acid	429.318
27.456	C19H22O	(3xi,6E)-1,7-Diphenyl-6-hepten-3-ol	533.345
27.456	C10H18O2	cis-4-Decenoic acid	341.266
27.3509	C24H26ClFN4O	Sertindole	441.188
27.3159	C15H10O7	Quercetin	605.083
27.0358	C15H26O8	1,5-Dibutyl methyl hydroxycitrate	669.33
27.0008	C26H54NO7P	LysoPC(18:0)	524.371
26.5106	C25H38O5	Simvastatin	419.276
26.3706	C20H25NO3	(+)-O-Methylarmepavine	655.382
26.0555	C16H12O7	Isorhamnetin	317.063
25.9505	C28H33ClN2	Buclizine	455.218
25.8455	C21H34O3	Tetrahydrodeoxycorticosterone	335.259
25.8105	C12H22O3	3-Oxododecanoic acid	429.318
25.8105	C19H22O	(3xi,6E)-1,7-Diphenyl-6-hepten-3-ol	533.345
25.8105	C27H40O5	1,25-Dihydroxyvitamin D3-26,23-lactone	445.292
25.7054	C21H36NO+	cis-4-Decenoic acid	341.266
25.4598	C26H52NO7P	LysoPC(18:1(9Z))	522.356
25.4598	C12H22O3	3-Oxododecanoic acid	429.318
25.3548	C21H34O3	Tetrahydrodeoxycorticosterone	335.259
25.0397	C9H10O2	Hydrocinnamic acid	301.14
24.8229	C24H50NO7P	LysoPC(16:0)	496.34
24.8229	C27H44O7	Crustecdysone	498.345
24.7528	C11H18N4O3	Homoanserine	509.287
24.7178	C21H44NO7P	Ketotifen	454.293
24.6828	C22H38O5	Misoprostol	405.261
24.1927	C26H50NO7P	LysoPC(18:2(9Z,12Z))	520.341
23.9826	C16H12O7	Isorhamnetin	317.064
23.8776	C22H42O8	Polysorbate 60	457.277
23.8426	C18H20O2	Diethylstilbestrol	537.304
23.8426	C19H38O4	MG(0:0/16:0/0:0)	353.268
23.8426	C12H16N2O3	Hexobarbital	473.25
23.5625	C33H58O14	Gingerglycolipid B	701.374
23.4224	C14H24O8	Valproic acid glucuronide	641.299
22.6522	C13H25NO4	Hexanoylcarnitine	277.216
22.4071	C24H50NO7P	LysoPC(16:0)	518.325
22.3371	C21H44NO7P	LysoPE(0:0/16:0)	476.278
22.2321	C33H56O14	(S)-Nerolidol	699.358
21.987	C24H50NO7P	LysoPC(16:0)	518.324
21.7419	C33H56O14	(S)-Nerolidol	699.358
20.8316	C24H30O6	Eplerenone	415.211
19.4945	C23H28N2O3	Bopindolol	398.241
17.5689	C10H16NO3PS	Aminoparathion	279.093
15.2582	C16H12O7	Isorhamnetin	317.065
14.9363	C15H10O6	Kaempferol	287.055
14.3411	C15H10O6	Kaempferol	287.055
13.746	C15H10O6	Kaempferol	287.055
13.4659	C11H10O4	Eugenitol	207.065
12.9757	C17H20O9	3-O-Feruloylquinic acid	369.118
12.9757	C15H13N3O3S	Oxfendazole	631.144
12.9057	C15H10O6	Kaempferol	287.055
12.9057	C15H10O6	Kaempferol	287.053
12.3453	C46H82NO7P	PC(20:4(5Z,8Z,11Z,14Z)/P-18:1(11Z))	814.577
11.8901	C17H20O9	3-O-Feruloylquinic acid	369.118
11.8901	C16H17F5N2O2S	Thiazopyr	793.197
11.8901	C17H17ClN6O3	Eszopiclone	777.223
11.7501	C15H10O6	Kaempferol	287.054
11.54	C15H10O6	Kaempferol	287.054
11.47	C15H10O6	Kaempferol	287.054
11.2599	C15H10O6	Kaempferol	287.054
11.0149	C15H10O6	Kaempferol	287.055
11.0149	C15H10O6	Kaempferol	287.055
10.8048	C15H10O7	Quercetin	303.049
10.4897	C16H12O7	Isorhamnetin	317.066
10.3847	C15H10O6	Kaempferol	287.055
10.3147	C15H10O7	Quercetin	303.049
10.2096	C27H30O15	Kaempferol 4'-glucoside 7-rhamnoside	595.165
10.1396	C16H12O7	Isorhamnetin	633.122
9.81773	C25H31NO12	4-Demethylsimmondsin 2'-(E)-ferulate	538.192
9.50262	C24H30O8	Estrone glucuronide	464.228
9.222	C15H10O6	Kaempferol	287.054
9.11697	C11H16O5	Propyl propane thiosulfonate	251.091
9.11697	C15H10O7	Quercetin	320.081
8.13667	C16H12O7	Isorhamnetin	334.088
4.66385	C19H19NOS	Ketotifen	310.129
2.63323	C12H21NO6	Glutarylcarnitine	276.144
2.07307	C17H14O8	Limocitrin	693.15
2.00307	C18H22ClNO	Phenoxybenzamine	326.124
1.828	C20H20O14	Hamamelitannin	502.116
1.37287	C10H15N5O	Dihydrozeatin	244.118
1.23283	C15H10O7	Quercetin	320.073
