# Supplementary material for: Gut bacteria mediated adaptation of diamondback moth, Plutella xylostella, to secondary metabolites of host plants
Source: mSystems. 2023 Nov 1;8(6):e00826-23. doi: 10.1128/msystems.00826-23 (PMC10734469; doi:10.1128/msystems.00826-23)
Supplement: Table S6 — Genomic analysis of the genes involved in the biodegradation of plant secondary metabolites by Enterobacter sp. EbPXG5. [file msystems.00826-23-s0003.xlsx]

## Sheet: Terpenoids and polyketides
Table S6 Genomic analysis of the genes involved in the biodegradation of plant secondary metabolites by Enterobacter sp. EbPXG5
Gene_id	Ko_id	Ko_name	Ko_defi
EbPXG5GL000521	K00128	ALDH	aldehyde dehydrogenase (NAD+)
EbPXG5GL000627	K03527	ispH, lytB	4-hydroxy-3-methylbut-2-en-1-yl diphosphate reductase
EbPXG5GL000752	K00099	dxr	1-deoxy-D-xylulose-5-phosphate reductoisomerase
EbPXG5GL000753	K00806	uppS	undecaprenyl diphosphate synthase
EbPXG5GL000906	K01662	dxs	1-deoxy-D-xylulose-5-phosphate synthase
EbPXG5GL000907	K00795	ispA	farnesyl diphosphate synthase
EbPXG5GL001086	K02362	entD	enterobactin synthetase component D
EbPXG5GL001090	K02364	entF	enterobactin synthetase component F
EbPXG5GL001096	K02361	entC	isochorismate synthase
EbPXG5GL001097	K02363	entE, dhbE, vibE, mxcE	2,3-dihydroxybenzoate-AMP ligase
EbPXG5GL001098	K01252	entB, dhbB, vibB, mxcF	bifunctional isochorismate lyase / aryl carrier protein
EbPXG5GL001099	K00216	entA	2,3-dihydro-2,3-dihydroxybenzoate dehydrogenase
EbPXG5GL001731	K00626	E2.3.1.9, atoB	acetyl-CoA C-acetyltransferase
EbPXG5GL001952	K01692	paaF, echA	enoyl-CoA hydratase
EbPXG5GL002488	K00919	ispE	4-diphosphocytidyl-2-C-methyl-D-erythritol kinase
EbPXG5GL002810	K01790	rfbC, rmlC	dTDP-4-dehydrorhamnose 3,5-epimerase
EbPXG5GL002811	K00973	E2.7.7.24, rfbA, rffH	glucose-1-phosphate thymidylyltransferase
EbPXG5GL002812	K00067	rfbD, rmlD	dTDP-4-dehydrorhamnose reductase
EbPXG5GL002813	K01710	E4.2.1.46, rfbB, rffG	dTDP-glucose 4,6-dehydratase
EbPXG5GL002975	K02552	menF	menaquinone-specific isochorismate synthase
EbPXG5GL003003	K00615	E2.2.1.1, tktA, tktB	transketolase
EbPXG5GL003004	K00615	E2.2.1.1, tktA, tktB	transketolase
EbPXG5GL003043	K01782	fadJ	3-hydroxyacyl-CoA dehydrogenase / enoyl-CoA hydratase / 3-hydroxybutyryl-CoA epimerase
EbPXG5GL003044	K00632	fadA, fadI	acetyl-CoA acyltransferase
EbPXG5GL003113	K00615	E2.2.1.1, tktA, tktB	transketolase
EbPXG5GL003178	K03526	gcpE, ispG	(E)-4-hydroxy-3-methylbut-2-enyl-diphosphate synthase
EbPXG5GL003384	K01770	ispF	2-C-methyl-D-erythritol 2,4-cyclodiphosphate synthase
EbPXG5GL003385	K00991	ispD	2-C-methyl-D-erythritol 4-phosphate cytidylyltransferase
EbPXG5GL003414	K01790	rfbC, rmlC	dTDP-4-dehydrorhamnose 3,5-epimerase
EbPXG5GL003454	K01779	racD	aspartate racemase
EbPXG5GL003459	K00626	E2.3.1.9, atoB	acetyl-CoA C-acetyltransferase
EbPXG5GL003479	K01823	idi, IDI	isopentenyl-diphosphate Delta-isomerase
EbPXG5GL003513	K00615	E2.2.1.1, tktA, tktB	transketolase
EbPXG5GL003750	K02523	ispB	octaprenyl-diphosphate synthase
EbPXG5GL004037	K01825	fadB	3-hydroxyacyl-CoA dehydrogenase / enoyl-CoA hydratase / 3-hydroxybutyryl-CoA epimerase / enoyl-CoA isomerase
EbPXG5GL004038	K00632	fadA, fadI	acetyl-CoA acyltransferase

## Sheet: Aromatic compounds degradation
Table S6 Genomic analysis of the genes involved in the biodegradation of plant secondary metabolites by Enterobacter sp. EbPXG5
Gene_id	Ko_id	Ko_name	Ko_defi
EbPXG5GL000541	K00483	hpaB	4-hydroxyphenylacetate 3-monooxygenase
EbPXG5GL000548	K00455	hpaD, hpcB	3,4-dihydroxyphenylacetate 2,3-dioxygenase
EbPXG5GL000549	K00151	hpaE, hpcC	5-carboxymethyl-2-hydroxymuconic-semialdehyde dehydrogenase
EbPXG5GL000547	K01826	hpaF, hpcD	5-carboxymethyl-2-hydroxymuconate isomerase
EbPXG5GL000550	K05921	hpaG	5-oxopent-3-ene-1,2,5-tricarboxylate decarboxylase / 2-hydroxyhepta-2,4-diene-1,7-dioate isomerase
EbPXG5GL000006	K00001	E1.1.1.1, adh	alcohol dehydrogenase
EbPXG5GL000540	K00484	hpaC	flavin reductase (NADH)
EbPXG5GL000591	K00001	E1.1.1.1, adh	alcohol dehydrogenase
EbPXG5GL001124	K00121	frmA, ADH5, adhC	S-(hydroxymethyl)glutathione dehydrogenase / alcohol dehydrogenase
EbPXG5GL002037	K00121	frmA, ADH5, adhC	S-(hydroxymethyl)glutathione dehydrogenase / alcohol dehydrogenase
EbPXG5GL002188	K13953	adhP	alcohol dehydrogenase, propanol-preferring
EbPXG5GL002231	K01821	praC, xylH	4-oxalocrotonate tautomerase
EbPXG5GL002243	K01607	pcaC	4-carboxymuconolactone decarboxylase
EbPXG5GL002451	K04072	adhE	acetaldehyde dehydrogenase / alcohol dehydrogenase
EbPXG5GL002554	K01826	hpaF, hpcD	5-carboxymethyl-2-hydroxymuconate isomerase
EbPXG5GL003546	K01826	hpaF, hpcD	5-carboxymethyl-2-hydroxymuconate isomerase
EbPXG5GL004157	K00001	E1.1.1.1, adh	alcohol dehydrogenase

## Sheet: Xenobiotics biodegradation
Table S6 Genomic analysis of the genes involved in the biodegradation of plant secondary metabolites by Enterobacter sp. EbPXG5
Gene_id	Ko_id	Ko_name	Ko_defi
EbPXG5GL000006	K00001	E1.1.1.1, adh	alcohol dehydrogenase
EbPXG5GL000292	K03788	aphA	acid phosphatase (class B)
EbPXG5GL000521	K00128	ALDH	aldehyde dehydrogenase (NAD+)
EbPXG5GL000591	K00001	E1.1.1.1, adh	alcohol dehydrogenase
EbPXG5GL000863	K01077	E3.1.3.1, phoA, phoB	alkaline phosphatase
EbPXG5GL001039	K10679	nfnB, nfsB	nitroreductase / dihydropteridine reductase
EbPXG5GL001073	K01576	mdlC	benzoylformate decarboxylase
EbPXG5GL001124	K00121	frmA, ADH5, adhC	S-(hydroxymethyl)glutathione dehydrogenase / alcohol dehydrogenase
EbPXG5GL001189	K01941	E6.3.4.6	urea carboxylase
EbPXG5GL001333	K10678	nfsA	nitroreductase
EbPXG5GL001469	K01512	acyP	acylphosphatase
EbPXG5GL001489	K03863	vanB	vanillate monooxygenase ferredoxin subunit
EbPXG5GL001490	K03862	vanA	vanillate monooxygenase
EbPXG5GL001501	K19837	atzE	biuret amidohydrolase
EbPXG5GL001731	K00626	E2.3.1.9, atoB	acetyl-CoA C-acetyltransferase
EbPXG5GL001795	K10680	nemA	N-ethylmaleimide reductase
EbPXG5GL001941	K00146	feaB	phenylacetaldehyde dehydrogenase
EbPXG5GL001952	K01692	paaF, echA	enoyl-CoA hydratase
EbPXG5GL001954	K00074	paaH, hbd, fadB, mmgB	3-hydroxybutyryl-CoA dehydrogenase
EbPXG5GL001979	K10680	nemA	N-ethylmaleimide reductase
EbPXG5GL002037	K00121	frmA, ADH5, adhC	S-(hydroxymethyl)glutathione dehydrogenase / alcohol dehydrogenase
EbPXG5GL002188	K13953	adhP	alcohol dehydrogenase, propanol-preferring
EbPXG5GL002231	K01821	praC, xylH	4-oxalocrotonate tautomerase
EbPXG5GL002243	K01607	pcaC	4-carboxymuconolactone decarboxylase
EbPXG5GL002451	K04072	adhE	acetaldehyde dehydrogenase / alcohol dehydrogenase
EbPXG5GL003043	K01782	fadJ	3-hydroxyacyl-CoA dehydrogenase / enoyl-CoA hydratase / 3-hydroxybutyryl-CoA epimerase
EbPXG5GL003044	K00632	fadA, fadI	acetyl-CoA acyltransferase
EbPXG5GL003459	K00626	E2.3.1.9, atoB	acetyl-CoA C-acetyltransferase
EbPXG5GL003620	K01430	ureA	urease subunit gamma
EbPXG5GL003621	K01429	ureB	urease subunit beta
EbPXG5GL003622	K01428	ureC	urease subunit alpha
EbPXG5GL003998	K10218	ligK, galC	4-hydroxy-4-methyl-2-oxoglutarate aldolase
EbPXG5GL004037	K01825	fadB	3-hydroxyacyl-CoA dehydrogenase / enoyl-CoA hydratase / 3-hydroxybutyryl-CoA epimerase / enoyl-CoA isomerase
EbPXG5GL004038	K00632	fadA, fadI	acetyl-CoA acyltransferase
EbPXG5GL004051	K01061	E3.1.1.45	carboxymethylenebutenolidase
EbPXG5GL004157	K00001	E1.1.1.1, adh	alcohol dehydrogenase
EbPXG5GL004346	K10680	nemA	N-ethylmaleimide reductase

## Sheet: Secondary metabolites
Table S6 Genomic analysis of the genes involved in the biodegradation of plant secondary metabolites by Enterobacter sp. EbPXG5
Gene_id	Ko_id	Ko_name	Ko_defi
EbPXG5GL000221	K00928	lysC	aspartate kinase
EbPXG5GL000291	K00832	tyrB	aromatic-amino-acid transaminase
EbPXG5GL000607	K12524	thrA	bifunctional aspartokinase / homoserine dehydrogenase 1
EbPXG5GL000628	K00215	dapB	4-hydroxy-tetrahydrodipicolinate reductase
EbPXG5GL000816	K00931	proB	glutamate 5-kinase
EbPXG5GL000817	K00147	proA	glutamate-5-semialdehyde dehydrogenase
EbPXG5GL001089	K05375	mbtH, nocI	MbtH protein
EbPXG5GL001175	K01835	pgm	phosphoglucomutase
EbPXG5GL001432	K00813	aspC	aspartate aminotransferase
EbPXG5GL002102	K19113	ttr	acetyltransferase
EbPXG5GL002789	K00817	hisC	histidinol-phosphate aminotransferase
EbPXG5GL002810	K01790	rfbC, rmlC	dTDP-4-dehydrorhamnose 3,5-epimerase
EbPXG5GL002811	K00973	E2.7.7.24, rfbA, rffH	glucose-1-phosphate thymidylyltransferase
EbPXG5GL002812	K00067	rfbD, rmlD	dTDP-4-dehydrorhamnose reductase
EbPXG5GL002813	K01710	E4.2.1.46, rfbB, rffG	dTDP-glucose 4,6-dehydratase
EbPXG5GL003029	K00133	asd	aspartate-semialdehyde dehydrogenase
EbPXG5GL003076	K00845	glk	glucokinase
EbPXG5GL003127	K01714	dapA	4-hydroxy-tetrahydrodipicolinate synthase
EbPXG5GL003160	K00010	iolG	myo-inositol 2-dehydrogenase / D-chiro-inositol 1-dehydrogenase
EbPXG5GL003199	K01092	E3.1.3.25, IMPA, suhB	myo-inositol-1(or 4)-monophosphatase
EbPXG5GL003250	K14187	tyrA	chorismate mutase / prephenate dehydrogenase
EbPXG5GL003389	K00956	cysN	sulfate adenylyltransferase subunit 1
EbPXG5GL003390	K00957	cysD	sulfate adenylyltransferase subunit 2
EbPXG5GL003414	K01790	rfbC, rmlC	dTDP-4-dehydrorhamnose 3,5-epimerase
EbPXG5GL003604	K15777	DOPA	4,5-DOPA dioxygenase extradiol
EbPXG5GL003669	K01714	dapA	4-hydroxy-tetrahydrodipicolinate synthase
EbPXG5GL003957	K00133	asd	aspartate-semialdehyde dehydrogenase
EbPXG5GL004122	K12525	metL	bifunctional aspartokinase / homoserine dehydrogenase 2

## Sheet: Flavonoid biosynthesis
Table S6 Genomic analysis of the genes involved in the biodegradation of plant secondary metabolites by Enterobacter sp. EbPXG5
Gene_id	Ko_id	Ko_name	Ko_defi
EbPXG5GL002010	K00588	E2.1.1.104	caffeoyl-CoA O-methyltransferase
